# Supplementary material for: Cancer Cell-Intrinsic Type I Interferon Signaling Promotes Antitumor Immunity in Head and Neck Squamous Cell Carcinoma
Source: Cancers (Basel). 2025 Apr 10;17(8):1279. doi: 10.3390/cancers17081279 (PMC12025670; doi:10.3390/cancers17081279)
Supplement: Supplementary file 1 [file cancers-17-01279-s001.zip]

Archive with 2 entries (2 files):
- cancers-3515876-supplementary.pdf
- The original blots for Figures 5 and S2.pdf
